# Supplementary material for: Rethinking Protein Drug Design with Highly Accurate Structure Prediction of Anti-CRISPR Proteins
Source: Pharmaceuticals (Basel). 2022 Mar 4;15(3):310. doi: 10.3390/ph15030310 (PMC8949011; doi:10.3390/ph15030310)
Supplement: Supplementary file 1 [file pharmaceuticals-15-00310-s001.zip]

Archive with 1 entries (1 files):
- pharmaceuticals-1593642-supplementary.pdf
